# Supplementary material for: Systematic characterization of germline variants from the DiscovEHR study endometrial carcinoma population
Source: BMC Med Genomics. 2019 May 3;12:59. doi: 10.1186/s12920-019-0504-9 (PMC6499978; doi:10.1186/s12920-019-0504-9)
Supplement: Supplementary file 6 — Difference of proportions test. After binning variants into genes, a difference of proportions test was performed across all genes between variants in the EMCA and the control or OHRM cohort. P-values were adjusted for multiple tests using FDR. (XLSX 16 kb) [file 12920_2019_504_MOESM6_ESM.xlsx]

## Sheet: info
KEY
VEP.symbol	Gene name
overlap_control	number of rare potential pathogenic variants in the gene for control cohort
overlap_control_all	total number of rare variants in the gene for control cohort
overlap_emca	number of rare potential pathogenic variants in the gene for EMCA cohort
overlap_emca_all	total number of rare variants in the gene for EMCA cohort
overlap_ohrm	number of rare potential pathogenic variants in the gene for OHRM cohort
overlap_ohrm_all	total number of rare variants in the gene for OHRM cohort
pval	p-value from difference of proportions test
fdr	False-discovery rate

## Sheet: control_emca_proportion_297
VEP.symbol	overlap_control	overlap_control_all	overlap_emca	overlap_emca_all	pval	fdr
PCM1	10	240	5	35	0.0389864	1
ERBB2	1	188	2	32	0.0794629	1
ELK4	1	15	1	1	0.241567	1
APOBEC3B	14	67	7	20	0.319329	1
ZFHX3	4	576	2	80	0.335584	1
AFF3	3	109	2	21	0.390932	1
TET2	43	170	1	11	0.394485	1
ERCC4	1	185	1	17	0.395879	1
ERCC3	5	45	3	12	0.445436	1
MLLT6	1	71	1	8	0.480044	1
RET	1	98	1	13	0.555356	1
FIP1L1	12	28	2	8	0.615285	1
MYO5A	1	145	1	27	0.716041	1
ETV4	1	63	1	12	0.724909	1
KRAS	2	4	2	2	0.759463	1
ARID1B	2	231	1	29	0.7603	1
BRCA2	39	412	5	66	0.791897	1
NUP214	2	138	1	19	0.806638	1
NCOR2	12	469	1	75	0.811888	1
PALB2	2	136	1	19	0.814115	1
GNAS	1	96	1	22	0.815934	1
CBLC	15	71	2	14	0.826401	1
MN1	2	152	1	22	0.8325	1
ROS1	8	221	2	33	0.847209	1
CHEK2	15	52	2	10	0.851454	1
PDCD1LG2	11	31	1	5	0.864705	1
NOTCH2	2	246	1	38	0.866512	1
ATR	2	242	1	38	0.874945	1
ECT2L	9	140	2	20	0.905995	1
CRKL	1	10	1	3	0.944056	1
TERT	2	166	1	31	0.964421	1
ATM	13	296	2	61	0.964767	1
RECQL4	9	338	1	61	0.979537	1
CEP89	8	159	1	21	1	1
AKAP9	25	368	3	37	1	1
BCL9L	13	238	2	28	1	1
AR	12	97	2	20	1	1
RANBP17	6	108	1	14	1	1
IL7R	5	63	1	6	1	1
KMT2C	10	445	1	61	1	1
NBN	7	96	1	18	1	1
CLTCL1	4	353	1	53	1	1
PPFIBP1	2	86	1	20	1	1
ERCC2	9	57	2	14	1	1
MUTYH	13	52	2	7	1	1
PTK6	4	77	1	12	1	1
TGFBR2	2	44	1	9	1	1
BLM	8	134	2	27	1	1
HNF1A	7	34	1	7	1	1
JAK2	10	124	1	15	1	1
USP6	9	169	1	16	1	1
ZNRF3	3	106	1	20	1	1
BCL3	4	36	1	6	1	1
CBL	2	67	1	15	1	1
NFKBIE	3	86	1	13	1	1
NUTM2B	25	28	4	5	1	1

## Sheet: ohrm_emca_proportion_297
VEP.symbol	overlap_ohrm	overlap_ohrm_all	overlap_emca	overlap_emca_all	pval	fdr
BRCA2	47	273	5	66	0.0784086	1
KRAS	1	6	2	2	0.205903	1
ERCC2	1	52	2	14	0.211888	1
ERCC3	3	42	3	12	0.224313	1
ERBB2	1	114	2	32	0.234824	1
PCM1	11	152	5	35	0.312981	1
APOBEC3B	9	43	7	20	0.377045	1
TET2	22	89	1	11	0.434077	1
AFF3	2	68	2	21	0.502738	1
NCOR2	12	337	1	75	0.52682	1
CEP89	11	99	1	21	0.630872	1
ZFHX3	4	374	2	80	0.632963	1
ERCC4	1	89	1	17	0.727312	1
BLM	4	110	2	27	0.738951	1
NUTM2B	9	9	4	5	0.75702	1
CHEK2	16	52	2	10	0.759041	1
NUP214	1	93	1	19	0.759964	1
TMPRSS2	1	84	1	19	0.809321	1
MN1	1	97	1	22	0.810891	1
NBN	6	54	1	18	0.81835	1
PMS2	1	40	1	10	0.856821	1
BCL9L	15	145	2	28	0.861578	1
RECQL4	6	202	1	61	0.910694	1
RET	2	69	1	13	0.968668	1
KMT2C	6	289	1	61	1	1
AKAP9	24	255	3	37	1	1
HNF1A	3	28	1	7	1	1
ROS1	6	139	2	33	1	1
AR	7	73	2	20	1	1
ATM	9	220	2	61	1	1
CLTCL1	4	234	1	53	1	1
JAK2	8	100	1	15	1	1
MUTYH	9	36	2	7	1	1
ECT2L	10	98	2	20	1	1
GNAS	3	63	1	22	1	1
PALB2	3	76	1	19	1	1
PDCD1LG2	5	36	1	5	1	1
PPFIBP1	3	53	1	20	1	1
RANBP17	5	83	1	14	1	1
TERT	1	92	1	31	1	1
ARID1B	3	147	1	29	1	1
BCL3	3	17	1	6	1	1
CBL	3	47	1	15	1	1
FIP1L1	4	13	2	8	1	1
IL7R	4	27	1	6	1	1
NFKBIE	4	58	1	13	1	1
PTK6	2	59	1	12	1	1
USP6	4	101	1	16	1	1
CBLC	9	48	2	14	1	1
